# Supplementary material for: Is there an association between left atrial outpouching structures and recurrence of atrial fibrillation after catheter ablation?
Source: PLoS One. 2022 Oct 27;17(10):e0276369. doi: 10.1371/journal.pone.0276369 (PMC9612428; doi:10.1371/journal.pone.0276369)
Supplement: S1 Data — (XLSX) [file pone.0276369.s001.xlsx]

## Sheet: PVI
No	Sex	Age [years]	AF subtype	follow-up 6 Month [SR = sinus rythm; AF = atrial fibrillation]	follow up 12 moths [SR = sinus rythm; AF = atrial fibrillation]	Ever Recurrence of AF	aPV	LAD	LSSP	LAEDD [cm]	coronary artery disease	diabetes mellitus	periphery artery disease	heart failure	hypertension	hyperlipidaemia
1	m	56	paroxysmal	SR	SR	0	0	0	0	4.12	1	0	0	0	1	0		0 = no
2	m	46	paroxysmal	SR	SR	0	0	0	0	4	1	1	0	0	1	1		1 = yes
3	f	65	paroxysmal	SR	SR	0	1	0	0	3.92	1	0	0	0	1	1
4	f	71	persistent	SR	SR	0	0	1	1	4.76	1	1	1	0	0	1
5	m	56	paroxysmal	SR	SR	0	1	1	0	4.56	1	0	1	1	1	1
6	m	59	paroxysmal	SR	SR	0	0	1	0	4.92	1	0	0	0	1	1
7	m	71	paroxysmal	SR	SR	0	0	1	0	4.62	1	0	0	1	1	1
8	m	70	paroxysmal	SR	SR	0	0	1	0	4.32	1	0	1	1	1	1
9	f	57	paroxysmal	SR	SR	0	0	0	0	4.3	1	0	0	0	0	0
10	m	55	persistent	AF	AF	1	0	0	0	4.36	1	0	1	0	1	0
11	f	82	paroxysmal	SR	SR	0	0	0	0	4.21	1	0	0	0	0	1
12	f	61	paroxysmal	SR	SR	0	0	0	0	4.72	1	0	0	0	1	1
13	m	52	paroxysmal	SR	SR	0	0	0	0	4.75	1	0	1	0	0	1
14	m	78	paroxysmal	SR	SR	0	1	0	0	4.76	1	1	1	1	1	1
15	f	62	paroxysmal	SR	SR	0	1	0	0	4.32	1	1	0	1	1	1
16	m	34	paroxysmal	SR	SR	0	0	1	0	4.12	1	1	1	1	1	1
17	m	72	persistent	SR	SR	0	0	0	0	4.08	1	0	0	0	1	1
18	m	71	paroxysmal	SR	SR	0	0	1	0	3.82	0	0	0	0	1	0
19	m	77	paroxysmal	SR	SR	0	0	0	0	3.99	1	1	0	0	1	1
20	f	73	paroxysmal	SR	SR	0	0	1	0	4.11	1	0	0	0	1	1
21	f	74	paroxysmal	SR	SR	0	0	0	0	4.23	1	0	0	1	0	0
22	f	73	paroxysmal	SR	SR	0	0	0	0	3.87	1	1	0	0	1	0
23	f	61	paroxysmal	SR	SR	0	0	0	0	4.17	1	0	0	0	0	0
24	m	30	paroxysmal	SR	SR	0	0	0	0	5.16	1	1	0	0	0	0
25	m	75	paroxysmal	SR	SR	0	0	1	0	4.71	1	0	0	0	0	1
26	m	50	paroxysmal	SR	SR	0	0	0	0	4.35	1	0	0	0	0	1
27	f	58	paroxysmal	SR	SR	0	0	0	0	4.68	1	0	0	0	0	1
28	m	51	paroxysmal	SR	AF	0	0	1	0	4.82	1	0	1	0	1	1
29	m	68	paroxysmal	SR	SR	0	0	0	0	4.13	1	0	0	0	0	0
30	m	77	persistent	SR	SR	0	1	0	0	4.15	1	0	0	0	0	1
31	f	57	paroxysmal	SR	SR	0	0	0	1	3.98	1	0	1	0	1	1
32	m	69	paroxysmal	SR	SR	0	0	1	0	3.56	1	0	0	0	1	1
33	m	69	paroxysmal	SR	SR	0	1	0	0	4.72	0	0	0	0	1	1
34	m	79	paroxysmal	SR	SR	0	0	0	0	4.36	0	0	0	0	1	0
35	m	64	paroxysmal	AF	SR	1	1	1	0	4.85	1	0	0	1	1	1
36	m	43	paroxysmal	SR	SR	0	0	0	0	4.13	0	0	0	0	0	0
37	f	57	paroxysmal	SR	SR	0	0	1	1	3.98	1	0	0	0	1	0
38	m	33	paroxysmal	SR	SR	0	0	1	1	4.03	0	0	0	0	1	0
39	m	74	persistent	AF	SR	1	1	0	0	4.82	0	0	0	0	0	0
40	m	52	paroxysmal	SR	SR	0	0	0	0	3.7	0	0	0	0	0	0
41	f	29	paroxysmal	SR	SR	0	0	0	0	3.69	0	0	0	1	0	0
42	f	72	paroxysmal	SR	SR	0	0	1	0	4	1	1	1	0	1	1
43	m	62	paroxysmal	AF	SR	1	0	1	0	4.67	1	0	0	0	1	1
44	f	73	paroxysmal	SR	SR	0	0	0	1	4.61	1	0	0	0	1	1
45	f	64	paroxysmal	SR	SR	0	0	1	0	4.77	1	0	1	1	1	1
46	f	58	persistent	SR	SR	0	0	0	0	4.87	1	0	0	0	1	0
47	m	68	paroxysmal	SR	SR	0	0	1	1	4.67	0	0	0	0	1	0
48	f	93	paroxysmal	SR	SR	0	0	1	0	4.83	1	1	0	0	1	1
49	f	80	paroxysmal	SR	SR	0	0	0	0	4.67	1	0	0	0	1	0
50	m	78	paroxysmal	SR	SR	0	1	0	0	4.62	0	0	0	1	1	0
51	m	86	paroxysmal	SR	SR	0	0	0	0	4.35	1	0	1	0	1	0
52	m	69	paroxysmal	SR	SR	0	1	0	0	4.11	1	0	0	0	0	0
53	f	43	paroxysmal	SR	SR	0	0	0	0	4.23	0	0	0	0	1	1
54	m	71	paroxysmal	SR	SR	0	0	0	1	3.89	0	0	0	0	0	0
55	m	58	paroxysmal	AF	SR	1	0	1	0	4.65	0	0	0	0	0	0
56	m	61	paroxysmal	SR	AF	0	0	0	1	3.87	0	1	0	0	1	0
57	m	80	paroxysmal	SR	SR	0	0	0	0	4.98	0	0	0	0	0	0
58	m	38	paroxysmal	SR	SR	0	0	0	0	4.68	1	1	0	1	1	1
59	f	68	paroxysmal	SR	SR	0	0	0	0	4.03	0	0	0	0	1	0
60	m	76	persistent	SR	SR	0	0	0	0	4.82	0	0	1	0	0	1
61	m	80	paroxysmal	SR	SR	0	0	0	1	3.7	0	0	0	0	0	0
62	f	74	paroxysmal	SR	SR	0	0	0	0	3.69	0	0	0	0	0	0
63	m	37	persistent	SR	SR	0	0	0	0	4	1	0	0	0	1	1
64	f	55	persistent	SR	SR	0	0	0	0	4.67	0	0	1	0	1	1
65	m	52	paroxysmal	SR	SR	0	0	1	0	4.61	1	0	0	0	1	1
66	m	78	paroxysmal	SR	SR	0	0	0	1	4.77	1	0	1	1	1	1
67	f	82	paroxysmal	AF	AF	1	1	1	1	4.87	1	1	1	1	0	1
68	m	65	paroxysmal	SR	SR	0	0	1	1	4.67	0	0	0	0	0	0
69	m	77	paroxysmal	SR	SR	0	0	1	0	4.83	1	0	0	0	1	1
70	m	61	paroxysmal	SR	SR	0	0	0	0	4.67	0	0	1	0	1	1
71	m	71	paroxysmal	SR	SR	0	0	0	1	4.62	0	0	1	1	1	1
72	m	56	paroxysmal	SR	SR	0	0	0	0	4.35	1	1	1	0	1	1
73	m	73	paroxysmal	AF	SR	1	0	0	0	4.11	1	0	0	0	1	1
74	f	68	paroxysmal	SR	AF	0	0	0	0	4.23	0	0	0	0	0	1
75	m	65	paroxysmal	SR	SR	0	0	1	1	3.89	1	0	1	0	1	1
76	m	81	persistent	AF	AF	1	0	0	0	4.77	0	0	0	0	0	0
77	m	62	paroxysmal	AF	SR	1	0	0	0	4.68	0	0	0	0	0	0
78	m	68	paroxysmal	SR	SR	0	0	0	0	4.98	1	0	0	0	1	1
79	m	78	paroxysmal	SR	SR	0	0	0	0	4.68	0	0	0	1	0	0
80	m	78	persistent	AF	SR	1	0	0	0	4.76	1	0	1	0	1	0
81	m	44	paroxysmal	SR	AF	0	0	0	0	4.32	1	0	0	0	1	1
82	f	65	persistent	SR	SR	0	1	0	0	4.12	1	0	0	0	0	1
83	f	73	paroxysmal	SR	SR	0	0	0	0	4.08	0	0	0	0	1	1
84	f	66	paroxysmal	SR	SR	0	0	0	1	3.82	0	0	1	0	1	1
85	f	77	persistent	SR	SR	0	0	0	0	3.99	1	0	0	0	1	1
86	m	66	persistent	SR	SR	0	0	0	0	4.11	1	0	1	0	1	1
87	m	64	persistent	SR	SR	0	1	0	1	3.87	0	0	0	0	1	0
88	f	75	paroxysmal	SR	SR	0	0	1	0	4.63	1	1	0	0	1	0
89	m	56	paroxysmal	SR	SR	0	0	0	1	4.17	0	0	0	0	0	0
90	f	74	paroxysmal	AF	SR	1	0	0	0	5.16	1	0	0	1	0	1
91	m	69	paroxysmal	SR	SR	0	0	0	0	4.71	1	1	1	0	0	0
92	m	57	paroxysmal	SR	SR	0	0	1	0	4.68	0	0	0	0	1	0
93	m	64	paroxysmal	SR	SR	0	0	1	0	4.63	0	0	0	0	1	0
94	f	64	paroxysmal	SR	SR	0	0	0	0	4.82	1	0	0	1	0	0
95	f	51	persistent	SR	SR	0	0	0	0	4.13	0	0	0	0	0	0
96	m	78	paroxysmal	SR	SR	0	0	0	0	4.15	0	0	0	0	0	1
97	m	63	persistent	SR	SR	0	0	0	0	3.98	0	0	0	0	1	1
98	m	61	paroxysmal	SR	SR	0	0	0	1	3.56	1	0	0	0	1	0
99	f	66	persistent	AF	AF	1	0	0	0	4.72	1	0	0	1	1	1
100	f	77	paroxysmal	SR	SR	0	0	0	0	4.67	0	0	0	0	1	0
101	m	67	paroxysmal	SR	SR	0	1	0	0	4.61	1	1	1	0	1	0
102	f	65	paroxysmal	AF	AF	1	0	1	0	4.77	0	0	0	0	0	0
103	m	83	paroxysmal	SR	SR	0	0	1	0	4.87	1	0	1	0	0	0
104	m	57	paroxysmal	SR	SR	0	0	0	0	4.67	1	0	0	0	0	1
105	f	30	paroxysmal	AF	AF	1	0	0	0	4.83	0	0	0	1	0	0
106	f	60	paroxysmal	SR	SR	0	0	0	1	4.67	0	0	0	0	0	0
107	m	71	paroxysmal	SR	SR	0	0	1	0	4.62	0	0	0	0	0	1
108	m	56	paroxysmal	AF	AF	1	0	1	0	4.56	0	0	0	0	1	0
109	m	64	paroxysmal	SR	SR	0	0	0	0	4.92	1	0	0	0	1	0
110	m	65	paroxysmal	SR	SR	0	0	0	0	4.62	0	0	0	0	1	0
111	m	78	persistent	SR	SR	0	0	0	0	4.32	1	0	0	0	0	1
112	m	57	persistent	SR	SR	0	0	0	1	4.3	0	0	0	0	0	0
113	f	59	paroxysmal	AF	AF	1	0	1	0	4.8	1	0	0	0	0	1
114	m	73	paroxysmal	SR	SR	0	0	0	0	4.68	1	0	0	0	1	1
115	m	56	persistent	SR	SR	0	0	1	0	4.63	1	0	0	0	1	1
116	m	46	paroxysmal	SR	SR	0	0	1	0	4.33	0	0	0	0	0	0
117	f	65	paroxysmal	SR	SR	0	0	0	0	4.17	1	0	0	1	1	0
118	m	71	paroxysmal	SR	SR	0	0	0	0	4.66	0	0	0	0	0	0
119	f	56	persistent	SR	SR	0	0	0	0	4.35	1	0	0	1	1	1
120	f	59	persistent	AF	AF	1	0	0	0	4.11	0	0	0	1	1	0
121	f	71	paroxysmal	SR	SR	0	0	0	0	4.23	0	0	0	0	0	0
122	m	70	paroxysmal	SR	SR	0	0	1	0	4.63	0	0	1	0	1	0
123	m	57	paroxysmal	SR	SR	0	0	0	0	3.99	1	0	0	0	1	0
124	f	55	paroxysmal	SR	SR	0	0	0	0	3.87	1	1	1	0	1	1
125	m	82	paroxysmal	SR	SR	0	1	0	0	4.98	0	0	0	0	1	0
126	f	61	paroxysmal	SR	SR	0	0	0	0	4.68	1	0	0	0	1	1
127	f	52	persistent	AF	AF	1	0	1	0	4.71	1	0	1	0	0	1
128	m	78	persistent	SR	SR	0	0	0	0	4.35	1	0	0	0	1	0
129	m	62	paroxysmal	SR	SR	0	0	1	0	4.68	1	1	0	0	1	1
130	f	34	paroxysmal	SR	SR	0	0	0	0	4.82	1	1	0	0	0	1
131	f	72	paroxysmal	SR	SR	0	0	0	0	4.13	1	1	0	1	1	1
132	m	71	paroxysmal	AF	SR	1	0	0	0	4.15	1	1	0	0	1	1
133	m	77	paroxysmal	SR	SR	0	0	0	0	3.98	1	1	0	1	0	0
134	m	73	paroxysmal	SR	SR	0	0	0	0	3.56	1	0	0	0	1	1
135	f	74	persistent	SR	SR	0	0	1	0	4.72	1	0	0	0	1	1
136	m	73	paroxysmal	SR	SR	0	0	0	0	4.67	1	0	1	0	1	1
137	f	61	paroxysmal	SR	SR	0	0	0	0	4.61	1	0	0	1	1	0
138	m	30	paroxysmal	AF	AF	1	0	1	0	4.77	0	0	0	0	1	1
139	m	75	paroxysmal	SR	SR	0	0	1	0	4.87	1	0	0	0	1	1
